# Supplementary material for: Nanoceria Prevents Glucose-Induced Protein Glycation in Eye Lens Cells
Source: Nanomaterials (Basel). 2021 Jun 1;11(6):1473. doi: 10.3390/nano11061473 (PMC8228845; doi:10.3390/nano11061473)
Supplement: Supplementary file 1 [file nanomaterials-11-01473-s001.zip]

Archive with 1 entries (1 files):
- nanomaterials-1229228-supplementary.pdf
